# Supplementary material for: Construction of a Tm-value prediction model and molecular dynamics study of AmNA-containing gapmer antisense oligonucleotide
Source: Mol Ther Nucleic Acids. 2024 Jul 16;35(3):102272. doi: 10.1016/j.omtn.2024.102272 (PMC11339022; doi:10.1016/j.omtn.2024.102272)
Supplement: Data S1. Tables S1–S3 [file mmc2.xlsx]

## Sheet: Supp Table 1
Sample #	ASO sequence (5'-->3')a	1st Obs. (K)	2nd Obs. (K)	Average
1	GGCagcctcacaGTc	350.6	350.5	350.6
2	GCCtctggcctgGGa	356.6	356.8	356.7
3	AAGtggcagctgATg	339.4	339.6	339.5
4	ACTtggtcacctTGt	340.5	340.7	340.6
5	ATCtcatagagcTTg	334.7	334.7	334.7
6	GGTaaatcagacTTc	330.4	330.6	330.5
7	GGAgtgggaagaAAt	332.4	332.9	332.7
8	GCAtacctcaggTAa	338.2	338.1	338.2
9	AGGacaaatgaaATt	321.6	321.1	321.3
10	TTTttttattttTAt	308.2	308	308.1
11	CCAgcatttacaCCa	339.4	339.5	339.5
12	GCAattcagcacACa	336.1	335.9	336
13	CATcatgtctgaAAa	325.9	325.8	325.8
14	TATtcatttgtaAAa	312.7	312.7	312.7
15	CATaaaggaataTAa	311.2	311.2	311.2
16	TTTttaatgaaaGAc	314.7	314.4	314.6
17	GTTttattttttTGg	322.8	322.8	322.8
18	CCTtctcttttaATt	324.5	324.2	324.3
19	ACCagtgaccatGAc	360.2	359	359.6
20	ATTataaaggatTTt	314.8	314.7	314.8
21	TTGtaaagaaatGTg	318.4	318.5	318.4
22	ATAatttgactaACt	319.1	319.4	319.2
23	AGGgactcataaTTt	334.7	334.7	334.7
24	TCAagcaggaagCCa	341.2	341	341.1
25	GGGgtaccaaatACa	339.5	339.7	339.6
26	TCTactgagtttCTa	333.6	333.9	333.8
27	CTTcagatgatgGGa	337.3	337.2	337.2
28	GATggattttttTTt	321.2	321.2	321.2
29	ATAtattattctCTc	322.2	322.5	322.3
30	AGGttacagtatTTg	330.7	330.5	330.6
31	TAAgtattgttaTCa	325.2	324.8	325
32	GCAcccttaagtATt	334.5	334.5	334.5
33	TACaccacagggCTt	345.5	345.2	345.3
34	ATTattaggtcaAAc	323.9	323.7	323.8
35	GAGggaggccaaCTt	347.4	347.1	347.3
36	GAAacagaactgGCc	335.5	335.4	335.5
37	ACAgcagtagaaAGg	333.1	333.1	333.1
38	AAAgagaaggatGAt	323.4	323.6	323.5
39	TGAttgtataaaTAa	313.5	313.5	313.5
40	TACagaaaactcTCc	330.6	330.5	330.6
41	TCTttttatactGTg	325.9	325.9	325.9
42	TCCccctttttgATg	344.3	344.4	344.4
43	AGAgtttgtgttTCc	337	336.5	336.7
44	AAGagtttgtgtTTc	333.1	333.1	333.1
45	TTCtcaagtgttAAa	325.8	326.1	325.9
46	TGTtctcaagtgTTa	332.9	332.8	332.8
47	TTTgtcacatatTTc	330.1	330.3	330.2
48	TCAtttgtcacaTAt	326.4	326.2	326.3
49	ATTcatttgtcaCAt	329.1	329.2	329.1
50	GCAaggagacacTTa	336.2	335.7	335.9
51	AGAgcaaggagaCAc	337.5	337.6	337.6
52	ACCagagcaaggAGa	340.1	339.9	340
53	CTAtcttttaccAGa	329.6	329.8	329.7
54	AATctatcttttACc	324.7	324.1	324.4
55	ACAaatctatctTTt	321.8	321.9	321.8
56	GCTacaaatctaTCt	329.7	329.7	329.7
57	ACCatcatcaagTGa	337.8	337.8	337.8
58	AGCaccatcatcAAg	339	339	339
59	ACCagcaccatcATc	342.1	342.1	342.1
60	TTCaccagcaccATc	343.8	344	343.9
61	GAGcaattcaccAGc	339.7	339.9	339.8
62	GCAgagcaattcACc	336.9	336.6	336.7
63	CCTctaaaaacaGTa	326.7	326.5	326.6
64	GGAacttgaggaGGg	343.6	343.8	343.7
65	AGTagtggagttTGg	339.4	339.4	339.4
66	TTGgactggttaGAg	340.3	340.6	340.4
67	CTTggactggttAGa	338.1	338	338.1
68	CCAagaagggagGCa	339.6	339.5	339.6
69	AACacagatgagCAa	332.2	332.4	332.3
70	ATAacacagatgAGc	330.6	330.9	330.8
71	TCAataacacagATg	326	325.9	325.9
72	TTCaataacacaGAt	324	324	324
73	CCTtcaataacaCAg	328.4	328.9	328.7
74	GATactttcactTCc	334.5	334.3	334.4
75	AAGgctcataatTTa	330.3	329.9	330.1
76	TTTttagccagaGAg	332.4	332.4	332.4
77	TTGtttttagccAGa	332.6	332.5	332.5
78	CCAaaggcagaaTCc	334.2	334.2	334.2
79	AATtctgtcttaGGg	334.2	334.5	334.3
80	GAAaaaataatgACc	312.5	312.7	312.6
81	AGAaaaaataatGAc	310.2	309.8	310
82	TTTaccattgagAAc	329.1	328.9	328.9
83	TAGgcaaatagtAAt	324.9	324.6	324.8
84	GTTgattacattTAc	324.7	325	324.9
85	TGTtgattacatTTa	320.5	320.6	320.5
86	ATCtgttgattaCAt	322.9	323.4	323.2
87	TCAtctgttgatTAc	327.7	327.4	327.6
88	CTGagtaccagtGAc	339.7	339.8	339.8
89	ACCtcaggtaatTCa	333.4	333.6	333.5
90	TGCatacctcagGTa	341.1	340.9	341
91	TAGtggagtttgGGg	342.6	342.6	342.6
92	TAGtggagtttgggGGc	347.4	347.1	347.2
93	AGTagtggagtttgGGg	344	344	344
94	GCAgtagtggagttTGg	342.8	342.8	342.8
95	AGGcagtagtggagTTt	341.1	341	341.1
96	GAAggttacagtatTTg	330.2	330.1	330.2
97	GTTacagtatttggCAt	334.2	334	334.1
98	TAGttaaactgaGTt	322.8	323.1	322.9
99	GTTacagtatttggcaTCt	336	336.1	336.1
100	AGAaggttacagtatTTg	330.9	330.8	330.9
101	AGGttacagtatttggCAt	336.8	336.8	336.8
102	GAAggttacagtattTGg	334.4	334.2	334.3
103	AAGgttacagtatttggCAt	338.1	338.2	338.1
104	AGAaggttacagtattTGg	334.6	334.5	334.5
105	GAGaaggttacagtatTTg	332.3	332.4	332.4
106	TGAatggcaagaTAt	328.1	328.2	328.1
107	TAAtttgtgtgactGAa	327.6	327.3	327.4
108	TTGtgtgactgaAGc	336.4	335.7	336.1
109	GAGaaggttacagtattTGg	335.8	335.6	335.7
110	TACagtatttggcatcTGc	339.1	339.2	339.1
111	GAAggttacagtatttGGc	336.1	336.1	336.1
112	GAAggttacagtatttgGCa	336.8	336.8	336.8
113	GAAggttacagtATt	326.6	325.8	326.2
114	AGAaggttacagtatttGGc	336.1	336.2	336.1
115	ACCtcaggtaattcACa	333.8	334	333.9
116	AGTgttgaggatTTt	331.3	331.7	331.5
117	TAAtttgtgtgaCTg	328.3	328.2	328.2
118	ATAttctcttcaTCt	329.1	329.8	329.4
119	ATTtgtgtgactGAa	329.9	329.4	329.6
120	TACagtatttggcaTCt	334	334	334
121	GAGaaggttacagtATt	328.5	328.9	328.7
122	AATggatacattATg	321.1	321.1	321.1
123	ATTtgtgtgactgaAGc	333.9	333.8	333.9
124	TCAgtttgttgtAAa	327.6	327.4	327.5
125	TAAtttgtgtgactgaAGc	332.1	331.9	332
126	AACctgttgtaaTTa	327.2	327.2	327.2
127	TGTctgttgttgTTc	337.7	337.4	337.6
128	GGAtgttccgttcgtccGAg	347.9	347.8	347.8
129	ACTgtaaccccattcacTCa	345.1	345.3	345.2
130	GTAcctcgatccgccCGa	355.7	355.6	355.6
131	CGTatcgaaattgagctGAa	334.3	334.1	334.2
132	CACtaccaactctacGGg	343.3	343.4	343.4
133	AGCattttgcgagcaaaGAt	334.8	334.8	334.8
134	TCGccgcgacctattctCCt	351.5	351.6	351.5
135	CAAccccccccctaTGa	355.5	355.4	355.5
136	TAAatgggactattgaGTc	332.9	332.9	332.9
137	GACatatgtttggggtCAa	338.1	337.9	338
138	GCGcatcccttgGCc	354.2	354.1	354.2
139	CACccgacgagacatccTCg	349.5	349.4	349.5
140	ATGcttagtataccGAg	336.6	336.5	336.6
141	GGTggattataacgggtTGc	342.9	342.9	342.9
142	GACttcccttgtgtgtAAc	341.4	341.1	341.3
143	AACgttagagccactctATa	338.6	338.4	338.5
144	CATgtacctctcttctTAc	340	339.9	339.9
145	CCGaagatagtggATc	335.4	335.3	335.4
146	CTGggggaggaatagtgCTg	348.5	348.7	348.6
147	GCGacatactaacaaaGAt	331.5	331.8	331.7
148	TTGcaaaggcgggctATc	342	341.8	341.9
149	AGGagttcctcacccCTt	352.8	352.9	352.8
150	GGCacagaaagatggTCa	340.8	340.5	340.6
151	CGAactgataacaCTc	333.2	332.9	333.1
152	CTCcgaaattccggtagGCc	346.9	346.7	346.8
153	AGTtgctttatcggGCg	343.6	343.6	343.6
154	GACctgcttgctcacttCTc	348.4	348.3	348.3
155	CGAtttatacacagggAGg	337.5	337.4	337.5
156	CCCgcgtggctgatTTt	347.7	348	347.9
157	TCCggcgcaaattacTCg	345.3	345.3	345.3
6_DNA	ggtaaatcagacttc	321.2	321.1	321.1
40_DNA	tacagaaaactctcc	321.6	321.6	321.6
57_DNA	accatcatcaagtga	325.8	325.9	325.9

## Sheet: Supp Table 2
Feature	Average importancea	Std.
nGCs	14.74	3.27
tt	5.32	2.11
aa	5.18	0.81
gt	3.97	1.5
tg	3.86	1.18
ag	3.75	1.29
ca	3.47	0.89
cc	3.43	1.45
ta	3.33	1.22
at	3.33	0.93
ga	3.25	1.23
ac	2.85	0.89
ct	2.59	0.68
tc	2.43	0.57
gg	2.38	0.9
gc	2.07	0.92
GA	1.79	0.56
AT	1.74	0.8
TA	1.72	1.01
TT	1.64	0.55
AA	1.61	0.87
Tt	1.24	0.65
CC	1.17	1.26
Ca	1.08	1.12
tT	1.08	0.62
AC	1.08	0.57
Gg	1.06	1.41
At3	1.05	0.62
TG	1.03	0.72
Aa	1.01	0.64
CA	0.92	0.35
TC	0.92	0.42
cg	0.71	0.76
At	0.7	0.86
Ac3	0.67	1.18
GG	0.65	0.64
AG	0.61	0.35
aT	0.6	0.44
5AG	0.59	0.51
CT	0.58	0.41
5TT	0.57	0.45
tG	0.54	0.77
Gg3	0.52	0.5
5GA	0.51	0.66
Ag3	0.49	0.9
tA	0.43	0.63
GT	0.38	0.22
Tt3	0.36	0.22
Aa3	0.36	0.38
5AT	0.36	0.36
aG	0.34	0.52
5AC	0.32	0.45
aA	0.32	0.46
gA	0.25	0.49
Ag	0.24	0.21
5GC	0.23	0.47
gC	0.22	0.32
5TA	0.22	0.2
Tc3	0.2	0.19
gG	0.19	0.27
cA	0.17	0.22
Tg3	0.16	0.17
5TC	0.14	0.27
Gc3	0.12	0.24
Ca3	0.12	0.12
5AA	0.11	0.18
cT	0.11	0.27
Ga3	0.11	0.15
Ct	0.09	0.15
5CA	0.09	0.27
GC	0.09	0.14
Ta	0.09	0.18
Ga	0.08	0.17
Cc3	0.06	0.18
Ct3	0.06	0.18
5CC	0.05	0.1
5TG	0.04	0.09
Tg	0.04	0.09
Gt	0.03	0.05
aC	0.03	0.06
Ta3	0.03	0.09
5GG	0.01	0.03
Gc	0.01	0.03
CG	0.01	0.03
5GT	0	0
5CG	0	0
5CT	0	0
Ac	0	0
Tc	0	0
Cc	0	0
Cg	0	0
cG	0	0
cC	0	0
gT	0	0
tC	0	0
Gt3	0	0
Cg3	0	0

## Sheet: Supp Table 3
Base	Atom Name	Atom Type	Charge
adenine	P	P	1.1662
	O1P	O2	-0.776
	O2P	O2	-0.776
	O5'	OS	-0.4989
	C5'	CT	0.0558
	H5'1	H1	0.0679
	H5'2	H1	0.0679
	C4'	CT	0.0393
	O4'	OS	-0.3731
	C1'	CT	0.3357
	H1'	H2	0.1277
	N9	N*	-0.0251
	C8	CK	0.2006
	H8	H5	0.1553
	N7	NB	-0.6073
	C5	CB	0.0515
	C6	CA	0.7009
	N6	N2	-0.9019
	H61	H	0.4115
	H62	H	0.4115
	N1	NC	-0.7615
	C2	CQ	0.5875
	H2	H5	0.0473
	N3	NC	-0.6997
	C4	CB	0.3053
	C3'	CT	0.1711
	H3'	H1	0.0922
	C2'	CT	-0.0048
	H2'1	H1	0.126
	N2'	N	-0.4376
	C7'	CT	0.0711
	H7'1	H1	0.0374
	H7'2	H1	0.0374
	H7'3	H1	0.0374
	C6'	C	0.6865
	O7'	O	-0.6045
	O3'	OS	-0.5246
thymine	P	P	1.1662
	O1P	O2	-0.776
	O2P	O2	-0.776
	O5'	OS	-0.4989
	C5'	CT	0.0558
	H5'1	H1	0.0679
	H5'2	H1	0.0679
	C4'	CT	0.0393
	O4'	OS	-0.3731
	C1'	CT	0.3021
	H1'	H2	0.102
	N1	N*	-0.3514
	C6	CM	0.082
	H6	H4	0.2765
	C5	CM	-0.2773
	C7	CT	-0.0266
	H71	HC	0.0522
	H72	HC	0.0522
	H73	HC	0.0522
	C4	C	0.7552
	O4	O	-0.645
	N3	NA	-0.5657
	H3	H	0.3428
	C2	C	0.8416
	O2	O	-0.6535
	C3'	CT	0.1711
	H3'	H1	0.0922
	C2'	CT	-0.0048
	H2'1	H1	0.126
	N2'	N	-0.4376
	C7'	CT	0.0711
	H7'1	H1	0.0374
	H7'2	H1	0.0374
	H7'3	H1	0.0374
	C6'	C	0.6865
	O7'	O	-0.6045
	O3'	OS	-0.5246
guanine	P	P	1.1662
	O1P	O2	-0.776
	O2P	O2	-0.776
	O5'	OS	-0.4989
	C5'	CT	0.0558
	H5'1	H1	0.0679
	H5'2	H1	0.0679
	C4'	CT	0.0393
	O4'	OS	-0.3731
	C1'	CT	0.3234
	H1'	H2	0.1196
	N9	N*	0.0492
	C8	CK	0.1374
	H8	H5	0.164
	N7	NB	-0.5709
	C5	CB	0.1744
	C6	C	0.477
	O6	O	-0.5597
	N1	NA	-0.4787
	H1	H	0.3424
	C2	CA	0.7657
	N2	N2	-0.9672
	H21	H	0.4364
	H22	H	0.4364
	N3	NC	-0.6323
	C4	CB	0.1222
	C3'	CT	0.1711
	H3'	H1	0.0922
	C2'	CT	-0.0048
	H2'1	H1	0.126
	N2'	N	-0.4376
	C7'	CT	0.0711
	H7'1	H1	0.0374
	H7'2	H1	0.0374
	H7'3	H1	0.0374
	C6'	C	0.6865
	O7'	O	-0.6045
	O3'	OS	-0.5246
cytosine (5′-Methylcytosine)	P	P	1.1662
	O1P	O2	-0.776
	O2P	O2	-0.776
	O5'	OS	-0.4989
	C5'	CT	0.0558
	H5'1	H1	0.0679
	H5'2	H1	0.0679
	C4'	CT	0.0393
	O4'	OS	-0.3731
	C1'	CT	0.291
	H1'	H2	0.1051
	N1	N*	-0.3561
	C6	CM	0.0988
	H6	H4	0.2688
	C5	CM	-0.3684
	C7	CT	-0.0356
	H71	H1	0.0466
	H72	H1	0.0466
	H73	H1	0.0466
	C4	CA	0.7469
	N4	N2	-0.8615
	H41	H	0.4086
	H42	H	0.4086
	N3	NC	-0.7218
	C2	C	0.8621
	O2	O	-0.647
	C3'	CT	0.1711
	H3'	H1	0.0922
	C2'	CT	-0.0048
	H2'1	H1	0.126
	N2'	N	-0.4376
	C7'	CT	0.0711
	H7'1	H1	0.0374
	H7'2	H1	0.0374
	H7'3	H1	0.0374
	C6'	C	0.6865
	O7'	O	-0.6045
	O3'	OS	-0.5246
adenine at 3′-end	P	P	1.1662
	O1P	O2	-0.776
	O2P	O2	-0.776
	O5'	OS	-0.4989
	C5'	CT	0.0558
	H5'1	H1	0.0679
	H5'2	H1	0.0679
	C4'	CT	0.0393
	O4'	OS	-0.3731
	C1'	CT	0.3357
	H1'	H2	0.1277
	N9	N*	-0.0251
	C8	CK	0.2006
	H8	H5	0.1553
	N7	NB	-0.6073
	C5	CB	0.0515
	C6	CA	0.7009
	N6	N2	-0.9019
	H61	H	0.4115
	H62	H	0.4115
	N1	NC	-0.7615
	C2	CQ	0.5875
	H2	H5	0.0473
	N3	NC	-0.6997
	C4	CB	0.3053
	C3'	CT	0.1711
	H3'	H1	0.0922
	C2'	CT	-0.0048
	H2'1	H1	0.126
	N2'	N	-0.4376
	C7'	CT	0.0711
	H7'1	H1	0.0374
	H7'2	H1	0.0374
	H7'3	H1	0.0374
	C6'	C	0.6865
	O7'	O	-0.6045
	O3'	OH	-0.6541
	H3T	HO	0.4376
thymine at 3′-end	P	P	1.1662
	O1P	O2	-0.776
	O2P	O2	-0.776
	O5'	OS	-0.4989
	C5'	CT	0.0558
	H5'1	H1	0.0679
	H5'2	H1	0.0679
	C4'	CT	0.0393
	O4'	OS	-0.3731
	C1'	CT	0.3021
	H1'	H2	0.102
	N1	N*	-0.3514
	C6	CM	0.082
	H6	H4	0.2765
	C5	CM	-0.2773
	C7	CT	-0.0266
	H71	HC	0.0522
	H72	HC	0.0522
	H73	HC	0.0522
	C4	C	0.7552
	O4	O	-0.645
	N3	NA	-0.5657
	H3	H	0.3428
	C2	C	0.8416
	O2	O	-0.6535
	C3'	CT	0.1711
	H3'	H1	0.0922
	C2'	CT	-0.0048
	H2'1	H1	0.126
	N2'	N	-0.4376
	C7'	CT	0.0711
	H7'1	H1	0.0374
	H7'2	H1	0.0374
	H7'3	H1	0.0374
	C6'	C	0.6865
	O7'	O	-0.6045
	O3'	OH	-0.6541
	H3T	HO	0.4376
guanine at 3′-end	P	P	1.1662
	O1P	O2	-0.776
	O2P	O2	-0.776
	O5'	OS	-0.4989
	C5'	CT	0.0558
	H5'1	H1	0.0679
	H5'2	H1	0.0679
	C4'	CT	0.0393
	O4'	OS	-0.3731
	C1'	CT	0.3234
	H1'	H2	0.1196
	N9	N*	0.0492
	C8	CK	0.1374
	H8	H5	0.164
	N7	NB	-0.5709
	C5	CB	0.1744
	C6	C	0.477
	O6	O	-0.5597
	N1	NA	-0.4787
	H1	H	0.3424
	C2	CA	0.7657
	N2	N2	-0.9672
	H21	H	0.4364
	H22	H	0.4364
	N3	NC	-0.6323
	C4	CB	0.1222
	C3'	CT	0.1711
	H3'	H1	0.0922
	C2'	CT	-0.0048
	H2'1	H1	0.126
	N2'	N	-0.4376
	C7'	CT	0.0711
	H7'1	H1	0.0374
	H7'2	H1	0.0374
	H7'3	H1	0.0374
	C6'	C	0.6865
	O7'	O	-0.6045
	O3'	OH	-0.6541
	H3T	HO	0.4376
